# Supplementary material for: Anticandidal Activity of Lipopeptides Containing an LL-37-Derived Peptide Fragment KR12
Source: Molecules. 2025 Apr 3;30(7):1598. doi: 10.3390/molecules30071598 (PMC11990879; doi:10.3390/molecules30071598)
Supplement: Supplementary file 1 [file molecules-30-01598-s001.zip]

Archive with 1 entries (1 files):
- molecules-3515687-supplementary.pdf
